# Supplementary material for: Development of a qPCR Tool for Detection, Quantification, and Molecular Characterization of Infectious Laryngotracheitis Virus Variants in Chile from 2019 to 2023
Source: Animals (Basel). 2025 May 31;15(11):1623. doi: 10.3390/ani15111623 (PMC12153605; doi:10.3390/ani15111623)
Supplement: Supplementary file 1 [file animals-15-01623-s001.zip]

Archive with 1 entries (1 files):
- animals-3609166-supplementary.pdf
